# Supplementary material for: Comparison of msp genotyping and a 24 SNP molecular assay for differentiating Plasmodium falciparum recrudescence from reinfection
Source: Malar J. 2019 Mar 18;18:84. doi: 10.1186/s12936-019-2695-0 (PMC6423793; doi:10.1186/s12936-019-2695-0)
Supplement: Supplementary file 1 — Additional file 1. R code for generating truncated bar code. [file 12936_2019_2695_MOESM1_ESM.txt]

Preparation

This document presents an R code for reproducing our analysis as described in the paper. Analysis of other similar data sets containing 24 SNP barcodes may be done as follows. First download the desired data set, which should be in .txt format and organized as a matrix whereby each row is a patient sample barcode result. Next import the matrix into R or R studio.

>SNPdata <- read.delim("~/insert file location")
>View(SNPdata)
>final.snp.data=matrix(rep(0,nrow(SNPdata)*(ncol(SNPdata)-1)),nrow=nrow(SNPdata))
>View(final.snp.data)
>for(i in 2:25){
	final.snp.data[SNPdata[,i]=="X",i-1]=NA
	final.snp.data[SNPdata [,i]=="C",i-1]=as.character("C")
	final.snp.data[SNPdata [,i]=="G",i-1]=as.character("G")
	final.snp.data[SNPdata [,i]=="T",i-1]=as.character("T")
	final.snp.data[SNPdata [,i]=="A",i-1]=as.character("A")
	final.snp.data[SNPdata [,i]=="N",i-1]=as.character("N")
	}

For this matrix, each row represents a patient sample and each column either the sample ID (column 1) or one of the 24 SNPs (columns 2 � 25). Next create a function to detect differences in SNP results between rows.

>different.rows.count=function(xmat){
	count=0
	for(i in 2:nrow(xmat)){
		rowimat=matrix(rep(xmat[i,],i-1),byrow=TRUE,nrow=i-1)
		xmatbeforei=xmat[1:(i-1),]
		agreemat=(rowimat==xmatbeforei)
		nonmissing.rowimat=!is.na(rowimat)
		nonmissing.xmatbeforei=!is.na(xmatbeforei)
		nonmissing.combination=nonmissing.rowimat*nonmissing.xmatbeforei
		sum.agree=apply(agreemat,1,sum,na.rm=TRUE)
		sum.nonmissing.combination=apply(nonmissing.combination,1,sum)
		nonagree.rows=(sum.agree!=sum.nonmissing.combination)
		count=count+sum(nonagree.rows)}
	count
	}

Next, determine which 6 SNPs of the 24 will give the maximum number of unique rows.

>combmat=combn(24,6)
>agreevec=rep(0,ncol(combmat))
>for(i in 1:length(agreevec)){
	xmat= final.snp.data[,combmat[,i]]
	agreevec[i]=different.rows.count(xmat)
	if((i/500)==floor(i/500)){
		print(i)}
	}
>maximum.SNP.combination=combmat[,which.max(agreevec)]
>maximum.SNP.combination

This output will be the ID numbers of the 6 SNPs that yielded a maximum number of unique rows.
Next determine the total number of unique sample barcodes.

>different.rows.count(final.snp.data)

Lastly use the following command to determine how many unique sample barcodes are detected using only the 6 SNPs generated previously.

>agreevec[which.max(maximum.SNP.combination)]

Accuracy of the truncated barcode is defined as: (# of unique rows found using 6 SNP�s)/(total # of unique rows)
